# Supplementary material for: Oncologic and Reproductive Outcomes of Fertility-Sparing Management in Early-Stage Endometrial Carcinoma: A Systematic Review and Meta-Analysis
Source: Cancers (Basel). 2026 Jan 27;18(3):399. doi: 10.3390/cancers18030399 (PMC12897394; doi:10.3390/cancers18030399)
Supplement: Supplementary file 1 [file cancers-18-00399-s001.zip]

Archive with 11 entries (11 files):
- Supplemental Table S1.pdf
- Supplamental Table S2.pdf
- Supplementary Table S3.pdf
- Supplemental Table S4.pdf
- Supplementary Figure S7.png
- Supplementary Figure S5.png
- Supplementary Figure S1.png
- Supplementary Figure S2.png
- Supplementary Figure S6.png
- Supplementary Figure S4.png
- Supplementary Figure S3.png
